# Supplementary material for: AistSeq: An in-house easy-to-purify Tn5-based plasmid sequencing platform using a compact benchtop sequencer
Source: Front Bioeng Biotechnol. 2026 Jan 27;13:1673510. doi: 10.3389/fbioe.2025.1673510 (PMC12886386; doi:10.3389/fbioe.2025.1673510)
Supplement: Supplementary file 2 [file Table1.xlsx]

## Sheet: TableS1
Supplementary Table S1. Cost analysis
Cost for Tn5 purification
	volume	price ($)	required for 1 L E. coli culture	price ($)
LB medium, Miller	20 L	74	1 L	3.7
Ni-NTA Superflow	25 mL	565	1 mL	22.6
HiLoad 16/600 Superdex 200 pg column	1 column (able to be reused 10 times)	3333	1 times	333
Other regents and consumables(buffer, tips, etc.)	-	+α	-	-
Total		$3,972+α		359.3
Cost comparison of commercially available and in-house Tn5
	volume (uL)	volume (μL) after adapter loading	volume (uL) per plasmid	Total reaction number	price ($)	per plasmid ($)
Commercially available Tn5 tagmentase	10	30	0.25	120	355	2.95833
in-house Tn5 purified from 1L E. coli culture	800	16000	0.25	64000	359.3	0.00561406
Cost for library preparation and iSeq100 sequencing
	volume or rxn	price ($)	per plasmid ($)
Plasmid extraction kit	300 rxn	181	0.6
PCR premix (10 uL per plasmid)	5000 μL (500 rxn)	246	0.492
iSeq 100 i1 Reagent v2 (300-cycle)	1 rxn (3.2 M reads=320 pladmids)	726	2.27
Cost for analyzing 96 plasmids
	Tn5 tagmentase	Library preparation	iSeq100	price ($)	per plasmid ($)
Nextera XT DNA library prepration kit (96 samples) +index kit (96 samples)	-	3274	217.92	3491.92	36.3742
Commercially available Tn5	284	104.832	217.92	606.752	6.32033
in-house Tn5	0.53895	104.832	217.92	323.291	3.36761

## Sheet: TableS2
Supplementary Table S2. Summary of the results of plasmid sequencing from E. coli lysates.
		suparnatant																			pellet
						reference					de novo assembly results					reference mapping results											reference					de novo assembly results					reference mapping results
		ExoV (U)	reads mapped to plasmid	reads mapped to E. coli genome	Rate of plasmid- derived reads (%)	Reference sequence file	length of reference sequence (bp)		number of contigs	cirular	length (bp)	assembly error rates (%)*	match	Percent identity (%)		length (bp)	assembly error rates (%)	match	Percent identity (%)				ExoV (U)	reads mapped to plasmid	reads mapped to E. coli genome	Rate of plasmid- derived reads (%)	Reference sequence file	length of reference sequence (bp)		number of contigs	cirular	length (bp)	assembly error rates (%)	match	Percent identity (%)		length (bp)	assembly error rates (%)	match	Percent identity (%)
1	3kbp_rep1	0	5753.5	13839.1	29.3657	pUC18_3kbp.fa	2686		4	TRUE	2685	0.00077358	2684	99.9628		2685	0.00235056	2680	99.8138		33	3kbp_rep1	0	5069.03	13187.4	27.7657	pUC18_3kbp.fa	2686		3	TRUE	2685	0.000615158	2684	99.9628		2699	0.00234062	2683	99.4072
2	3kbp_rep2	0	7052.61	13673.6	34.0275	pUC18_3kbp.fa	2686		2	TRUE	2685	0.000765601	2684	99.9628		2695	0.0029886	2683	99.5547		34	3kbp_rep2	0	6547.21	14204.8	31.5498	pUC18_3kbp.fa	2686		3	TRUE	2685	0.000686369	2684	99.9628		2704	0.00302024	2682	99.1864
3	3kbp_rep1	1	5932.45	3236.59	64.7009	pUC18_3kbp.fa	2686		1	TRUE	2685	0.00055607	2684	99.9628		2699	0.00316146	2683	99.4072		35	3kbp_rep1	1	6118.15	5698.18	51.7771	pUC18_3kbp.fa	2686		1	TRUE	2685	0.000596625	2684	99.9628		2704	0.0029248	2676	98.9645
4	3kbp_rep2	1	7731.68	2396.82	76.3359	pUC18_3kbp.fa	2686		6	TRUE	2152	0.000542991	2151	99.9535		2710	0.00266089	2673	98.6347		36	3kbp_rep2	1	8218.53	5227.47	61.1225	pUC18_3kbp.fa	2686		1	TRUE	2685	0.000705133	2684	99.9628		2706	0.00317973	2683	99.15
5	3kbp_rep1	3	9409.58	1617.49	85.3317	pUC18_3kbp.fa	2686		1	TRUE	2685	0.000586501	2684	99.9628		2703	0.00294592	2671	98.8161		37	3kbp_rep1	3	7231.01	2847.95	71.7436	pUC18_3kbp.fa	2686		1	TRUE	2685	0.000594116	2684	99.9628		2695	0.00338547	2682	99.5176
6	3kbp_rep2	3	19584.5	2662.29	88.0329	pUC18_3kbp.fa	2686		1	TRUE	2685	0.000629217	2684	99.9628		2703	0.00245033	2675	98.9641		38	3kbp_rep2	3	9687.04	6035.86	61.611	pUC18_3kbp.fa	2686		1	TRUE	2685	0.000666452	2684	99.9628		2703	0.00302763	2683	99.2601
7	3kbp_rep1	10	26719.8	3245.09	89.1704	pUC18_3kbp.fa	2686		1	TRUE	2685	0.000655882	2684	99.9628		2688	0.00300609	2683	99.814		39	3kbp_rep1	10	10807.2	4011.52	72.9294	pUC18_3kbp.fa	2686		1	TRUE	2685	0.000678288	2684	99.9628		2703	0.00284941	2682	99.2231
8	3kbp_rep2	10	15577.2	1793.69	89.6742	pUC18_3kbp.fa	2686		1	TRUE	2685	0.000563152	2684	99.9628		2706	0.0024056	2683	99.15		40	3kbp_rep2	10	5899.71	9669.69	37.893	pUC18_3kbp.fa	2686		1	TRUE	2685	0.000644232	2684	99.9628		2703	0.002865	2676	99.0011
9	5kbp_rep1	0	15214	8193.79	64.9954	pDEST35S_LjbHLH32_5kbp.fa	5335		1	TRUE	5331	0.000638123	5326	99.9062		5335	0.00341904	5326	99.8313		41	5kbp_rep1	0	11925.4	9554.38	55.5192	pDEST35S_LjbHLH32_5kbp.fa	5335		1	TRUE	5331	0.000622904	5326	99.9062		5347	0.00347872	5326	99.6073
10	5kbp_rep2	0	28839.5	12244.1	70.1972	pDEST35S_LjbHLH32_5kbp.fa	5335		1	TRUE	5331	0.000601187	5326	99.9062		5337	0.00334975	5326	99.7939		42	5kbp_rep2	0	22436.7	12036.4	65.0846	pDEST35S_LjbHLH32_5kbp.fa	5335		1	TRUE	5331	0.000607186	5326	99.9062		5337	0.00331115	5326	99.7939
11	5kbp_rep1	1	16793.4	4910.48	77.3751	pDEST35S_LjbHLH32_5kbp.fa	5335		1	TRUE	5331	0.000536741	5326	99.9062		5347	0.0030381	5326	99.6073		43	5kbp_rep1	1	10070.4	4813.67	67.6588	pDEST35S_LjbHLH32_5kbp.fa	5335		1	TRUE	5331	0.000546448	5326	99.9062		5347	0.00290245	5326	99.6073
12	5kbp_rep2	1	20780.5	3878.58	84.2712	pDEST35S_LjbHLH32_5kbp.fa	5335		1	TRUE	5331	0.000591136	5326	99.9062		5335	0.00340089	5326	99.8313		44	5kbp_rep2	1	10560.4	3087.14	77.3795	pDEST35S_LjbHLH32_5kbp.fa	5335		1	TRUE	5331	0.000678369	5326	99.9062		5345	0.00358433	5326	99.6445
13	5kbp_rep1	3	7032.13	7247.01	49.2476	pDEST35S_LjbHLH32_5kbp.fa	5335		1	TRUE	5331	0.000583796	5326	99.9062		5345	0.00316944	5326	99.6445		45	5kbp_rep1	3	3561.08	5523.36	39.1998	pDEST35S_LjbHLH32_5kbp.fa	5335		1	TRUE	5331	0.000539346	5326	99.9062		5345	0.00254654	5328	99.6819
14	5kbp_rep2	3	117.996	434.971	21.3388	pDEST35S_LjbHLH32_5kbp.fa	5335		1	-	-	-	-	-		5335	0.00396196	2140	40.1125		46	5kbp_rep2	3	16401.1	3326.78	83.1367	pDEST35S_LjbHLH32_5kbp.fa	5335		1	TRUE	5331	0.000560763	5326	99.9062		5335	0.00340129	5326	99.8313
15	5kbp_rep1	10	15888.1	1341.6	92.2134	pDEST35S_LjbHLH32_5kbp.fa	5335		1	TRUE	5331	0.000545762	5326	99.9062		5335	0.00318828	5326	99.8313		47	5kbp_rep1	10	15452.8	3229.37	82.7142	pDEST35S_LjbHLH32_5kbp.fa	5335		1	TRUE	5331	0.000545205	5326	99.9062		5351	0.00336197	5326	99.5328
16	5kbp_rep2	10	16121.7	1531	91.3271	pDEST35S_LjbHLH32_5kbp.fa	5335		1	TRUE	5331	0.000610295	5326	99.9062		5337	0.00311811	5326	99.7939		48	5kbp_rep2	10	15721.9	5444.43	74.2779	pDEST35S_LjbHLH32_5kbp.fa	5335		1	TRUE	5331	0.000521471	5326	99.9062		5335	0.00312362	5326	99.8313
17	10kbp_rep1	0	18688.8	22714.4	45.1386	pDEST35S_P19_10kbp.fa	10764		2	TRUE	10684	0.000736833	10682	99.9813		10764	0.00106318	10752	99.8885		49	10kbp_rep1	0	4.9491	8.5293	36.7187	pDEST35S_P19_10kbp.fa	10764		0	-	-	-	-	-		-	0.00146092	-	-
18	10kbp_rep2	0	9119.19	10166.2	47.2854	pDEST35S_P19_10kbp.fa	10764		1	TRUE	10684	0.000729156	10682	99.9813		10764	0.00109497	10752	99.8885		50	10kbp_rep2	0	9.5256	10.9836	46.4455	pDEST35S_P19_10kbp.fa	10764		0	-	-	-	-	-		-	0.00814598	-	-
19	10kbp_rep1	1	5519.45	7302.97	43.0453	pDEST35S_P19_10kbp.fa	10764		1	TRUE	10764	0.000713477	10762	99.9814		10773	0.0011217	10753	99.8144		51	10kbp_rep1	1	3.9775	6.0125	39.8148	pDEST35S_P19_10kbp.fa	10764		0	-	-	-	-	-		-	0.0243309	-	-
20	10kbp_rep2	1	8125.53	8558.62	48.7021	pDEST35S_P19_10kbp.fa	10764		1	TRUE	10764	0.00077348	10762	99.9814		10764	0.00130902	10753	99.8978		52	10kbp_rep2	1	3.9952	9.988	28.5714	pDEST35S_P19_10kbp.fa	10764		0	-	-	-	-	-		-	0.00935454	-	-
21	10kbp_rep1	3	6122.57	8736.87	41.2032	pDEST35S_P19_10kbp.fa	10764		1	TRUE	10764	0.000650734	10762	99.9814		10764	0.00125227	10711	99.5076		53	10kbp_rep1	3	4363.64	9252.45	32.0477	pDEST35S_P19_10kbp.fa	10764		1	-	10681	0.000769806	10679	99.9813		10764	0.0011875	10720	99.5912
22	10kbp_rep2	3	7082.78	8698.8	44.88	pDEST35S_P19_10kbp.fa	10764		1	-	10699	0.000633997	10697	99.9813		10764	0.000971695	10711	99.5076		54	10kbp_rep2	3	5018	11365.8	30.6278	pDEST35S_P19_10kbp.fa	10764		1	TRUE	10763	0.000637278	10761	99.9814		10764	0.00111038	10752	99.8885
23	10kbp_rep1	10	4301.04	6669.98	39.2036	pDEST35S_P19_10kbp.fa	10764		3	-	5778	0.000847504	5778	100		10764	0.00163925	10458	97.1572		55	10kbp_rep1	10	7479.37	11914.6	38.5654	pDEST35S_P19_10kbp.fa	10764		1	TRUE	10684	0.000653249	10682	99.9813		10764	0.00100909	10729	99.6748
24	10kbp_rep2	10	7119.37	5912.43	54.6307	pDEST35S_P19_10kbp.fa	10764		1	-	10705	0.000664612	10703	99.9813		10764	0.00104269	10719	99.5819		56	10kbp_rep2	10	10254.2	11964	46.1522	pDEST35S_P19_10kbp.fa	10764		1	TRUE	10707	0.000680106	10705	99.9813		10764	0.0010185	10751	99.8792
25	15kbp_rep1	0	12131.9	10026.2	54.7516	pUBQ_RUBY_15kbp.fa	15623		1	-	15561	0.000726994	15561	100		15635	0.0011442	15539	99.386		57	15kbp_rep1	0	3.9688	6.0434	39.6396	pUBQ_RUBY_15kbp.fa	15623		0	-	-	-	-	-	-	-	-	-	-
26	15kbp_rep2	0	20687.2	15364.2	57.3825	pUBQ_RUBY_15kbp.fa	15623		1	TRUE	15625	0.000717393	9993	63.9552		15625	0.00105205	15550	99.52		58	15kbp_rep2	0	1.9809	3.0033	39.7436	pUBQ_RUBY_15kbp.fa	15623		0	-	-	-	-	-	-	-	-	-	-
27	15kbp_rep1	1	14225	9538.2	59.8615	pUBQ_RUBY_15kbp.fa	15623		3	-	6868	0.000923539	6868	100		15625	0.00116167	15571	99.6544		59	15kbp_rep1	1	7.0131	2.9643	70.2899	pUBQ_RUBY_15kbp.fa	15623		0	-	-	-	-	-	-	-	-	-	-
28	15kbp_rep2	1	23243	23971.4	49.2286	pUBQ_RUBY_15kbp.fa	15623		1	-	15561	0.000699099	15561	100		15635	0.00110768	15609	99.8337		60	15kbp_rep2	1	2774.93	9750.94	22.1536	pUBQ_RUBY_15kbp.fa	15623		4	-	4298	0.000744708	4298	100		15623	0.000997823	15471	99.0271
29	15kbp_rep1	3	6546.14	12447	34.4657	pUBQ_RUBY_15kbp.fa	15623		2	-	4611	0.000811732	4611	100		15625	0.00117612	15430	98.752		61	15kbp_rep1	3	2659.61	5737.86	31.6716	pUBQ_RUBY_15kbp.fa	15623		3	-	6981	0.00065805	6981	100		15623	0.00100516	15450	98.8927
30	15kbp_rep2	3	2807.69	6415.97	30.4401	pUBQ_RUBY_15kbp.fa	15623		2	-	4872	0.000670859	4872	100		15626	0.00175122	14605	93.466		62	15kbp_rep2	3	4927.9	5954.69	45.2824	pUBQ_RUBY_15kbp.fa	15623		2	-	7362	0.00118117	7362	100		15625	0.000962574	15605	99.872
31	15kbp_rep1	10	1767.49	5122.91	25.6515	pUBQ_RUBY_15kbp.fa	15623		1	-	1698	0.000669115	1698	100		15624	0.001243	13372	85.5863		63	15kbp_rep1	10	2892.81	4518.18	39.034	pUBQ_RUBY_15kbp.fa	15623		2	-	9223	0.000650068	9223	100		15624	0.00134808	15187	97.203
32	15kbp_rep2	10	6607.9	11950.8	35.6053	pUBQ_RUBY_15kbp.fa	15623		3	-	4518	0.000710201	4518	100		15625	0.00108256	15206	97.3184		64	15kbp_rep2	10	8659.21	12756.4	40.4341	pUBQ_RUBY_15kbp.fa	15623		1	TRUE	15625	0.000658416	15623	99.9872		15625	0.00104903	15456	98.9184
*

## Sheet: TableS3
Supplementary Table S3. Impact of plasmid copy number on read mapping to plasmids and the E. coli genome
ID	Sample name	E. coli Strain	reads mapped to plasmid	reads mapped to E. coli genome	Rate of plasmid-derived reads (%)
1	ExoV1U_DH5a_pHH162_pUC18-35S-RUBY_rep1	DH5α (High copy)	63515	8589	88.088		PS-01G04_S76_L001_R1_001.fastq.gz	PS-01G04_S76_L001_R2_001.fastq.gz	20000	ExoV1U_14_DH5a_pHH162_pUC18-35S-RUBY_rep1
2	ExoV1U_DH5a_pHH162_pUC18-35S-RUBY_rep2	DH5α (High copy)	56774	7362	88.5213		PS-01H04_S88_L001_R1_001.fastq.gz	PS-01H04_S88_L001_R2_001.fastq.gz	20000	ExoV1U_14_DH5a_pHH162_pUC18-35S-RUBY_rep2
3	ExoV1U_DH5a_pHH162_pUC18-35S-RUBY_rep3	DH5α (High copy)	67318	8708	88.546		PS-01A05_S5_L001_R1_001.fastq.gz	PS-01A05_S5_L001_R2_001.fastq.gz	20000	ExoV1U_14_DH5a_pHH162_pUC18-35S-RUBY_rep3
4	ExoV1U_HST08_pHH162_pUC18-35S-RUBY_rep1	HST08 (High copy)	59446	15278	79.5541		PS-01E05_S53_L001_R1_001.fastq.gz	PS-01E05_S53_L001_R2_001.fastq.gz	20000	ExoV1U_18_HST08_pHH162_pUC18-35S-RUBY_rep1
5	ExoV1U_HST08_pHH162_pUC18-35S-RUBY_rep2	HST08 (High copy)	58059	14802	79.6846		PS-01F05_S65_L001_R1_001.fastq.gz	PS-01F05_S65_L001_R2_001.fastq.gz	20000	ExoV1U_18_HST08_pHH162_pUC18-35S-RUBY_rep2
6	ExoV1U_HST08_pHH162_pUC18-35S-RUBY_rep3	HST08 (High copy)	53048	13637	79.5501		PS-01G05_S77_L001_R1_001.fastq.gz	PS-01G05_S77_L001_R2_001.fastq.gz	20000	ExoV1U_18_HST08_pHH162_pUC18-35S-RUBY_rep3
7	ExoV1U_HST16CR_pHH162_pUC18-35S-RUBY_rep1	HST16CR (Low copy)	234	52050	0.447556		PS-01C06_S30_L001_R1_001.fastq.gz	PS-01C06_S30_L001_R2_001.fastq.gz	20000	ExoV1U_22_HST16CR_pHH162_pUC18-35S-RUBY_rep1
8	ExoV1U_HST16CR_pHH162_pUC18-35S-RUBY_rep2	HST16CR (Low copy)	287	55933	0.510494		PS-01D06_S42_L001_R1_001.fastq.gz	PS-01D06_S42_L001_R2_001.fastq.gz	20000	ExoV1U_22_HST16CR_pHH162_pUC18-35S-RUBY_rep2
9	ExoV1U_HST16CR_pHH162_pUC18-35S-RUBY_rep3	HST16CR (Low copy)	325	54400	0.593878		PS-01E06_S54_L001_R1_001.fastq.gz	PS-01E06_S54_L001_R2_001.fastq.gz	20000	ExoV1U_22_HST16CR_pHH162_pUC18-35S-RUBY_rep3

## Sheet: TableS4
Supplementary Table S4. Summary of the results of AistSeq analysis of >15 kbp plasmids.
					de novo assembly results					reference mapping results
ID	Plasmid Name	Length of reference sequence (bp)	number of contigs	cirular	length (bp)	assembly error rates (%)*	match	Percent identity (%)		length (bp)	assembly error rates (%)	match	Percent identity (%)
VB_0053	pGWB10 [1]	16404	5	-	12780	0.000568929	12746	77.7		16448	0.00111265	16398	99.96
VB_0054	pGWB11 [1]	17260	6	-	11071	0.000545376	11069	64.13		17272	0.00116238	17253	99.96
VB_0055	pGWB12 [1]	17262	5	-	11076	0.000572814	11074	64.15		17285	0.00130247	17255	99.96
VB_0056	pGWB13 [1]	16500	6	-	10826	0.000529015	10824	65.6		16521	0.00116184	16493	99.96
VB_0057	pGWB14 [1]	17356	7	-	11071	0.000539328	11069	63.78		17372	0.00107774	17348	99.95
VB_0058	pGWB15 [1]	17358	8	-	11076	0.000539754	11074	63.8		17386	0.0012137	17350	99.95
VB_0059	pGWB16 [1]	16551	5	-	12780	0.000548744	12746	77.01		16577	0.00105537	16545	99.96
VB_0060	pGWB17 [1]	17407	6	-	11071	0.000602823	11069	63.59		17442	0.00106753	17402	99.97
VB_0061	pGWB18 [1]	17409	8	-	11076	0.000538512	11074	63.61		17430	0.00125247	17401	99.95
VB_0212	pDe_CAS9 [2]	15757	1	TRUE	15785	0.000525719	15739	99.89		15765	0.00217292	15732	99.84
VB_0215	pDe_CAS9_NPTII*	16295	1	TRUE	16322	0.000542145	16284	99.93		16306	0.00188236	16282	99.92
VB_0216	pDe_CAS9_HPT*	16282	1	TRUE	16309	0.000500291	16272	99.94		16297	0.00171186	16260	99.86
VB_0252	pTTK352 [3]	18518	3	-	10704	0.000509117	10704	57.8		18535	0.00245302	18495	99.88
VB_0325	pKI1.1R [3]	18557	3	-	11272	0.000500208	11271	60.74		18575	0.000898021	18557	100
VB_0344	pZH_gYSA_PubiMMCas9 [4]	19001	1	TRUE	19026	0.000565969	18981	99.89		19004	0.00229721	18868	99.3
VB_0381	pDe_EC_ttLbCas12a [5]	16325	2	-	14356	0.000616858	14292	87.55		16350	0.00297144	16234	99.44
[1] Nakagawa , T. et al., (2007). Development of series of gateway binary vectors, pGWBs, for realizing efficient construction of fusion genes for plant transformation. Journal of Bioscience and Bioengineering, 104(1), 34-41.
[2] Fauser, F. et al., (2014). Both CRISPR/C as‐based nucleases and nickases can be used efficiently for genome engineering in Arabidopsis thaliana. The Plant Journal, 79(2), 348-359.
[3] Tsutsui, H., & Higashiyama, T. (2017). pKAMA-ITACHI vectors for highly efficient CRISPR/Cas9-mediated gene knockout in Arabidopsis thaliana. Plant and Cell Physiology, 58(1), 46-56.
[4] Mikami, M., Toki, S., & Endo, M. (2015). Comparison of CRISPR/Cas9 expression constructs for efficient targeted mutagenesis in rice. Plant molecular biology, 88(6), 561-572.
[5] Merker, L., Schindele, P., & Puchta, H. (2020). Using CRISPR/ttLbCas12a for in planta gene targeting in A. thaliana. Current Protocols in Plant Biology, 5(3), e20117.
*NPTII and HPT cassettes were PCR-amplified using primers (forward: 5′-CCCTTTAAGCTTCATCATGAGCGGAGAATTAAGG-3′ / reverse: 5′-CCCTTTAAGCTTCCCGATCTAGTAACATAGATGAC-3′) and digested with HindIII. The pDe_CAS9 vector was linearized with HindIII to remove the Bar cassette. These fragments were then ligated to generate pDe_CAS9_NPTII and pDe_CAS9_HPT.
